# Supplementary material for: Fatigue across different chronic kidney disease populations: experiences and needs of patients
Source: Clin Kidney J. 2025 Apr 18;18(5):sfaf118. doi: 10.1093/ckj/sfaf118 (PMC12209799; doi:10.1093/ckj/sfaf118)
Supplement: sfaf118_Supplemental_Files [file sfaf118_Supplemental_Files.zip]

Archive with 6 entries (6 files):
- 1475 Supplementary materials.docx
- Figure_S1.pdf
- Figure_S2.pdf
- Figure_S3.pdf
- Figure_S4.pdf
- Figure_S4_correct.pdf
